# Supplementary material for: A Combinational Optimization Method for Efficient Production of Indigo by the Recombinant Escherichia coli with Expression of Monooxygenase and Malate Dehydrogenase
Source: Foods. 2023 Jan 21;12(3):502. doi: 10.3390/foods12030502 (PMC9914922; doi:10.3390/foods12030502)
Supplement: Supplementary file 1 [file foods-12-00502-s001.zip]

Archive with 1 entries (1 files):
- foods-2128023-supplementary.pdf
